# Supplementary material for: Commonalities in the Features of Cancer and Chronic Fatigue Syndrome (CFS): Evidence for Stress-Induced Phenotype Instability?
Source: Int J Mol Sci. 2022 Jan 8;23(2):691. doi: 10.3390/ijms23020691 (PMC8775947; doi:10.3390/ijms23020691)
Supplement: Supplementary file 1 [file ijms-23-00691-s001.zip]

Archive with 1 entries (1 files):
- ijms-1509462-supplementary.pdf
